# Supplementary material for: How structural racism, neighborhood deprivation, and maternal characteristics contribute to inequities in birth outcomes
Source: Health Aff Sch. 2024 Jul 23;2(8):qxae092. doi: 10.1093/haschl/qxae092 (PMC11296672; doi:10.1093/haschl/qxae092)
Supplement: qxae092_Supplementary_Data [file qxae092_supplementary_data.zip]

Archive with 2 entries (2 files):
- coi_disclosure_team.docx
- supplementary-materials-Revision.docx
